# Supplementary material for: Self-assembly of tessellated tissue sheets by expansion and collision
Source: Nat Commun. 2022 Jul 12;13:4026. doi: 10.1038/s41467-022-31459-1 (PMC9276766; doi:10.1038/s41467-022-31459-1)
Supplement: Supplementary file 21 — Source Data [file 41467_2022_31459_MOESM21_ESM.xlsx]

## Sheet: Fig. 5h
Speed (μm/h)
Multi-Tissue Escape		Single Tissue
Escaping region	Converging region	Escaping region	Converging region
34.12	26.377	25.406	24.187
29.153	22.076	21.867	23.954
39.085	26.719	18.027	23.884
32.068	24.688	19.108	24.369
38.068	28.395	30.901	26.632
36.546	26.508	23.427	22.73
28.939	23.024	22.731	20.989
		20.248	20.901

## Sheet: Supp. Fig. 1a
Mean Roughness (μm)
Circles	Lines
48.1461	88.1034
37.0958	115.475
44.5362	64.8591
31.3149	45.1343
	90.3865
	61.5492
	65.3091

## Sheet: Supp. Fig. 1b
Mean absolute error (μm)
Equal rectangles	Equal Circles	Big and small circles	Rectangle and circles
103.825	55.9831	140.582	89.6692
28.9681	69.5122	142.364	125.315
104.487	80.5766	97.1215	33.6833
28.9938	48.9539	77.1438	27.651
38.9017		106.145	80.6462
		108.65
		73.5164

## Sheet: Supp. Fig. 3
Time (h)	Narrow tissues cell density (cells/mm^2)					Wide tissues cell density (cells/mm^2)
0	1795.3	1987.9	2060.5	1931.4	2249	1994.7	2004.1	1993.4	2078.6	2101.3
0.333333	1831.2	2018.2	2100.8	1966.2	2269.9	2013.9	2034.3	2039.4	2113	2138.1
0.666667	1831.1	2003.4	2107.9	1970.4	2243.6	2054.3	2048.8	2061.8	2112.5	2139.9
1	1846.4	2020.5	2121.2	1948.5	2241.6	2069.9	2062.9	2067.9	2117.4	2156.4
1.33333	1857.6	2015.3	2127.5	1978.2	2199.9	2075.3	2076.9	2101.2	2122.7	2159.8
1.66667	1855.8	2008.5	2118.1	1985.8	2195.3	2102.8	2094.1	2120.6	2131.2	2171.7
2	1855.2	2011.9	2115.4	1990.5	2189.3	2122.1	2106.3	2128	2133.9	2177.1
2.33333	1829.8	2004.1	2110.5	1981	2154.1	2125.6	2101.7	2138.3	2149.3	2164.7
2.66667	1835.1	1986.5	2109.2	1983.6	2149.2	2143.7	2115.6	2154.1	2166.8	2179.3
3	1823.6	1990.6	2101.7	1986.4	2133	2139.9	2120.5	2175.7	2145.9	2167.9
3.33333	1814.5	1959.9	2070.6	1976.6	2114.7	2141.7	2111.1	2181.9	2139.3	2176.6
3.66667	1809	1949	2057.5	1973.4	2103.1	2147.6	2109.3	2186.1	2140	2174
4	1800.1	1940.1	2058.9	1961.4	2084.8	2158.2	2107	2188	2136	2173.1
4.33333	1798.1	1923.8	2058.9	1956.1	2044	2182.5	2108.6	2194.1	2140.5	2162.9
4.66667	1773.9	1915.9	2039.8	1940.2	2033.8	2187.8	2116.5	2219.2	2142.3	2150
5	1764.2	1890.1	2015.9	1933.2	2013.9	2195.3	2116	2238.4	2134.1	2166.8
5.33333	1758.9	1871.7	2021.4	1893.5	1954.1	2199.3	2119.8	2231.9	2125.7	2155
5.66667	1738	1884.3	2003.5	1891.1	1933.8	2215.2	2111.3	2226.1	2121.3	2161
6	1738.3	1876.7	1973.5	1893.3	1919.7	2237.6	2118.8	2247.7	2125	2160.9
6.33333	1748.2	1869	1959.3	1882	1892.6	2240	2130.6	2261.6	2121.6	2156.2
6.66667	1753.5	1863.3	1950.3	1870.7	1870.3	2252.8	2130.6	2253	2126.1	2148.8
7	1747.7	1863.5	1944.5	1861.3	1853.8	2271.9	2138.1	2270	2136.6	2162.7
7.33333	1748.3	1858.6	1931.8	1857.4	1857.5	2298.9	2158.1	2282	2142.3	2167.2
7.66667	1748.3	1858.4	1916	1853.9	1816.6	2317.6	2172.9	2286.1	2137.5	2161.9
8	1762.6	1868.7	1938.2	1844.9	1809.2	2337	2162.9	2286.3	2146.2	2178.7
8.33333	1769.6	1884.5	1937.9	1844.8	1805.4	2341.2	2167.9	2294.5	2175.1	2175.2
8.66667	1777.4	1896.1	1935.8	1851.4	1796.5	2343.4	2179.2	2297.9	2171.3	2176.1
9	1793.3	1903.7	1942.1	1855.9	1795.9	2373.9	2172.4	2308.9	2175.1	2174.3
9.33333	1808.1	1907.3	1949.8	1853.2	1781.8	2393.2	2195.1	2328.9	2187.4	2188
9.66667	1819.6	1928.4	1956.3	1869.2	1777	2402	2212.5	2336.1	2203	2205.8
10	1835.9	1917.2	1965	1867	1787.9	2414.2	2229.7	2353.7	2215.3	2222.7
10.3333	1843.7	1930.4	1968.3	1879.6	1789.3	2432	2230.7	2358.7	2206.3	2223.8
10.6667	1864.3	1943.3	1986	1882.2	1780.8	2456.2	2257.8	2379.1	2222	2224.3
11	1881.8	1941.4	1988.9	1898.5	1809.7	2471.2	2268.7	2379.1	2243.8	2234.2
11.3333	1890	1961.9	1992.5	1906.6	1793	2485.5	2279.7	2400.3	2257.7	2253.4
11.6667	1914.4	1981.2	2005.5	1919.3	1817.1	2526.9	2312.9	2408.8	2271.4	2272.8
12	1943.7	1988.7	2006.5	1934	1826.2	2550.3	2314.5	2437.8	2262.2	2264.3

## Sheet: Supp. Fig. 4
Initial density mismatch ratio	Mean density gradient at the collision front at the time of collision (cells/mm^3)
1.93	-241.83
2.05	-45.01
2.21	-187.34
1.9	-136.2
1.56	-97.93
1.8	117.99
2.52	-323.79
2.5	-391.24
2.64	-423.55
2.37	-172.07
1.51	-45.37
1.72	-57.28
1.73	-37.12
2.06	-324.84
1.98	-218.65
1.65	63.37

## Sheet: Supp. Fig. 5b
Initial density mismatch	Final boundary displacement (μm)
1.28	139.08
1.39	122.857
1.51	118.32
1.54	180.545
1.56	165.742
1.56	112.06
1.65	183.6
1.72	118.87
1.73	149.89
1.8	175.11
1.9	117.14
1.93	231.64
1.98	226.68
2.05	205.84
2.06	227.23
2.21	222.23
2.37	250.83
2.5	287.25
2.52	257.61
2.64	276.85

## Sheet: Supp. Fig. 5c
	Final boundary displacement (μm)
Initial high density count (cells/mm2)	Large density mismatch	Moderate density mismatch
2648		122.857
3300		118.32
2615		180.545
2579		165.742
2971		112.06
2236		183.6
3225		118.87
3011		149.89
3127	205.84
2600	227.23
2709	222.23
3071	250.83
3098	287.25
2944	257.61
2946	276.85

## Sheet: Supp. Fig 7a
	Distance from outside edge (μm)
Tissue 1	35.77
Tissue 2	467.2
Tissue 3	940.97
Tissue 4	252.58
Tissue 5	0
Tissue 6	0
Tissue 7	494.94
Tissue 8	0
Tissue 9	52.56
Tissue 10	0
Tissue 11	301.49
Tissue 12	70.81
Tissue 13	846.8
Tissue 14	281.78

## Sheet: Supp. Fig 8b
Escape amounts - Distance past simulation (μm)
60°	90°	110°	120°
40.15	215.35	1189.9	992.8
80.3	854.1	379.6	715.4
21.9	448.95	751.9	441.65
167.9	416.1	693.5	1394.3
80.3	448.95	609.55	1288.45
215.35	116.8	667.95	335.8
69.35	441.65	1580.45	412.45
	346.75	335.8	1091.35
		744.6	788.4
		1408.9	1357.8
		930.75	726.35
		1058.5	1306.7
